# Supplementary material for: Machine learning using clinical data at baseline predicts the efficacy of vedolizumab at week 22 in patients with ulcerative colitis
Source: Sci Rep. 2021 Aug 12;11:16440. doi: 10.1038/s41598-021-96019-x (PMC8361029; doi:10.1038/s41598-021-96019-x)
Supplement: Supplementary file 1 — Supplementary Table S1. [file 41598_2021_96019_MOESM1_ESM.xlsx]

## Sheet: Title & Authors
Title:
Machine learning using clinical data at baseline predicts the efficacy of vedolizumab at week 22 in patients with ulcerative colitis
Authors:
Jun Miyoshi1, #, Tsubasa Maeda2, #, Katsuyoshi Matsuoka3, Daisuke Saito1, Sawako Miyoshi4, Minoru Matsuura1, Susumu Okamoto4, Satoshi Tamura2, $, Tadakazu Hisamatsu1, ¶
# These authors equally contributed to this manuscript.
$ Co-corresponding author
¶ Corresponding author

## Sheet: Suppl. Table S1
Supplemental Table S1. The calculated value of each subject with the prediction tool for steroid-free clinical remission (SFCR) at week 22
Cohort 1 (Learning data set, Kyorin University Hospital)						Cohort 2 (Test data set, Toho University Sakura Medical Center)
Subject #	Calculated value (y)	Prediction for SFCR (Yes/No, threshold: y = 0.5)	Achievement of SFCR at wek 22 (Yes/No)	Correct prediction (Yes/No)		Subject #	Calculated value (y)	Prediction for SFCR (Yes/No, threshold: y = 0.5)	Achievement of SFCR at wek 22 (Yes/No)	Correct prediction (Yes/No)
1	0	No	No	Yes		1	1	Yes	Yes	Yes
2	0.0366	No	No	Yes		2	0	No	No	Yes
3	0.98	Yes	Yes	Yes		3	0	No	No	Yes
4	1	Yes	Yes	Yes		4	0	No	No	Yes
5	0.0881	No	No	Yes		5	1	Yes	Yes	Yes
6	1	Yes	Yes	Yes		6	1	Yes	Yes	Yes
7	1	Yes	YES	Yes		7	1	Yes	No	No
8	0	No	No	Yes		8	0.8628	Yes	Yes	Yes
9	0.9947	Yes	Yes	Yes		9	0	No	No	Yes
10	0	No	No	Yes		10	0.9991	Yes	No	No
11	1	Yes	YES	Yes		11	0.9999	Yes	Yes	Yes
12	1	Yes	Yes	Yes		12	1	Yes	No	No
13	0.0021	No	No	Yes		13	0	No	No	Yes
14	1	Yes	Yes	Yes		14	0	No	No	Yes
15	1	Yes	Yes	Yes		15	1	Yes	No	No
16	1	Yes	Yes	Yes		16	0	No	No	Yes
17	1	Yes	Yes	Yes		17	0.9648	Yes	Yes	Yes
18	0	No	No	Yes		18	0.9901	Yes	Yes	Yes
19	0.0422	No	No	Yes		19	0.9985	Yes	Yes	Yes
20	0.0001	No	No	Yes		20	0.0047	No	No	Yes
21	0	No	No	Yes		21	0	No	No	Yes
22	1	Yes	Yes	Yes		22	0.0003	No	No	Yes
23	0	No	No	Yes		23	1	Yes	Yes	Yes
24	0.0103	No	No	Yes		24	1	Yes	Yes	Yes
25	1	Yes	Yes	Yes		25	1	Yes	No	No
26	1	Yes	Yes	Yes		26	0.0002	No	No	Yes
27	0.0126	No	No	Yes		27	1	Yes	Yes	Yes
28	0	No	No	Yes		28	1	Yes	Yes	Yes
29	0.0223	No	No	Yes		29	0	No	Yes	No
30	0	No	No	Yes		30	1	Yes	No	No
31	0.9856	Yes	Yes	Yes		31	1	Yes	No	No
32	0.9269	Yes	Yes	Yes		32	0.9998	Yes	No	No
33	0.9701	Yes	Yes	Yes		33	1	Yes	No	No
34	0.9481	Yes	Yes	Yes		34	1	Yes	No	No
						35	0.0786	No	No	Yes
